# Supplementary material for: Staphylococcus aureus Infection Reduces Nutrition Uptake and Nucleotide Biosynthesis in a Human Airway Epithelial Cell Line
Source: Metabolites. 2016 Nov 9;6(4):41. doi: 10.3390/metabo6040041 (PMC5192447; doi:10.3390/metabo6040041)
Supplement: Supplementary file 1 [file metabolites-06-00041-s001.zip]

Archive with 3 entries (2 files):
- metabolites-157069-for publishing-supplementary/
- metabolites-157069-for publishing-supplementary/metabolites-157069-for publishing-supplementary-Figure.docx
- metabolites-157069-for publishing-supplementary/metabolites-157069-for publishing-supplementary-Tables.xlsx
