# Supplementary material for: Staphylococcus aureus Infection Reduces Nutrition Uptake and Nucleotide Biosynthesis in a Human Airway Epithelial Cell Line
Source: Metabolites. 2016 Nov 9;6(4):41. doi: 10.3390/metabo6040041 (PMC5192447; doi:10.3390/metabo6040041)
Supplement: Supplementary file 1 [file metabolites-06-00041-s001.zip › metabolites-157069-for publishing-supplementary/metabolites-157069-for publishing-supplementary-Tables.xlsx]

## Sheet: T1 extracellular data
Extracellular metabolite data obtained by 1H-NMR spectroscopy.
Absolute concentrations of metabolites are presented as averages (mmol/l) with standard deviation of 6 biological replicates.
Relative concentrations of metabolites are presented as concentration difference referred to the change in cell number.
	absolute concentrations (mmol/l)													absolute concentrations (mmol/l)																		relative concentration Δc (tx-t0)/cellnumber (tx/t0)						relative concentration Δc (tx-t0)/cellnumber (tx/t0)
	control													infected																		control						infected
	0 hours		2 hours		4 hours		8 hours		12 hours		24 hours			0 hours		2 hours		4 hours		8 hours		12 hours		24 hours		48 hours		72 hours				2 hours	4 hours	8 hours	12 hours	24 hours		2 hours	4 hours	8 hours	12 hours	24 hours	48 hours	72 hours
compound	Average	STDdev	Average	STDdev	Average	STDdev	Average	STDdev	Average	STDdev	Average	STDdev		Average	STDdev	Average	STDdev	Average	STDdev	Average	STDdev	Average	STDdev	Average	STDdev	Average	STDdev	Average	STDdev
histidine	0.106455	0.00613162	0.0824175	0.0100974	0.07971	0.0177525	0.0787875	0.0215169	0.0637275	0.0105406	0.0361275	0.00346305		0.106455	0.00613162	0.101822	0.013206	0.0977529	0.00690471	0.105557	0.00973983	0.0968464	0.00622251	0.0912921	0.0086778	0.0983981	0.0160102	0.0372075	0.0296857		histidine	-0.021	-0.021	-0.019	-0.027	-0.03		-0.004	-0.009	-0.001	-0.011	-0.02	-0.009	-0.06
phenylalanine	0.0885975	0.00106355	0.0762712	0.00989103	0.0678525	0.0134997	0.0626025	0.00823151	0.0448688	0.00456946	0.0176925	0.00478919		0.0885975	0.00106355	0.0881164	0.00326107	0.0872068	0.00789655	0.0911796	0.0016589	0.0902443	0.00307613	0.0937382	0.00466612	0.0858684	0.0126509	0.0611588	0.0050871		phenylalanine	-0.011	-0.017	-0.018	-0.028	-0.03		0	-0.001	0.003	0.002	0.007	-0.003	-0.024
tyrosine	0.124403	0.00725338	0.113284	0.0148889	0.0983775	0.0185709	0.0974513	0.011686	0.0827062	0.0101786	0.0512625	0.00664997		0.124403	0.00725338	0.12194	0.00511141	0.121751	0.00607796	0.124544	0.00513018	0.124174	0.00467104	0.130587	0.00548233	0.122687	0.0122791	0.098265	0.00407186		tyrosine	-0.01	-0.021	-0.018	-0.026	-0.031		-0.002	-0.003	0	0	0.008	-0.002	-0.023
glucose	11.1476	0.103472	9.9657	0.632752	8.51856	1.00183	7.45539	0.677598	5.6749	0.6891	2.47613	0.213431		11.1476	0.103472	10.4101	0.23389	9.94784	0.342749	9.42233	0.514004	9.14761	0.25839	8.3208	0.264917	8.45062	0.937798	6.35917	0.400207		glucose	-1.021	-2.105	-2.533	-3.472	-3.702		-0.715	-1.256	-1.906	-2.339	-3.731	-3.071	-4.138
lysine	0.263051	0.00549283	0.235393	0.0125539	0.208944	0.0263183	0.180628	0.0184285	0.141934	0.0154614	0.0827296	0.00555315		0.263051	0.00549283	0.256448	0.0090816	0.254834	0.0159061	0.26857	0.0118234	0.274067	0.00524776	0.282293	0.0138343	0.250554	0.0307968	0.177949	0.0105163		lysine	-0.024	-0.043	-0.057	-0.077	-0.077		-0.006	-0.009	0.006	0.013	0.025	-0.014	-0.074
asparagine	0.447979	0.0263375	0.400733	0.0400445	0.377781	0.068272	0.393233	0.0418333	0.37626	0.0348668	0.336086	0.0236324		0.438708	0.022026	0.416095	0.0102505	0.416309	0.0214201	0.416991	0.0137098	0.417419	0.0236261	0.425437	0.0202065	0.429434	0.0205825	0.385471	0.0221453		asparagine	-0.041	-0.056	-0.038	-0.045	-0.048		-0.022	-0.023	-0.024	-0.025	-0.018	-0.011	-0.046
aspartate	0.166238	0.00619704	0.159506	0.0231527	0.147056	0.0281916	0.170288	0.0357243	0.185494	0.002475	0.177656	0.00511267		0.166238	0.00619704	0.184307	0.0167418	0.182443	0.0115468	0.203657	0.00669783	0.220725	0.0126085	0.22042	0.0204402	0.189689	0.0121317	0.182306	0.0159364		aspartate	-0.006	-0.015	0.003	0.012	0.005		0.018	0.017	0.041	0.064	0.072	0.027	0.014
methionine	0.0763091	0.00414321	0.0633545	0.0122384	0.0534818	0.0158129	0.0429	0.00222419	0.0267136	0.00407369	-0.0105409	0.00307989		0.0763091	0.00414321	0.0784519	0.00889054	0.0729117	0.00892899	0.0788026	0.00375545	0.0731104	0.00415205	0.0663195	0.00415527	0.060208	0.0128565	0.0298909	0.00538925		methionine	-0.011	-0.018	-0.023	-0.031	-0.037		0.002	-0.004	0.003	-0.004	-0.013	-0.018	-0.04
glutamine	2.14202	0.0547915	1.81836	0.160066	1.53077	0.241853	1.33208	0.115929	1.0213	0.106591	0.400188	0.0586893		2.14202	0.0547915	1.80476	0.0758217	1.7228	0.161783	1.42041	0.109594	1.32904	0.090755	1.07268	0.0629477	1.2691	0.171395	0.965815	0.043938		glutamine	-0.28	-0.49	-0.556	-0.711	-0.744		-0.327	-0.439	-0.797	-0.951	-1.411	-0.994	-1.017
glutamate	0.178418	0.0098114	0.259398	0.0303701	0.305526	0.144259	0.476691	0.0267278	0.581204	0.02159	0.758388	0.0465429		0.178418	0.0098114	0.344687	0.0291327	0.415063	0.0686248	0.593821	0.0410858	0.703835	0.0668355	0.914802	0.115646	0.65645	0.104592	0.662864	0.0132172		glutamate	0.07	0.102	0.205	0.256	0.248		0.161	0.248	0.459	0.614	0.972	0.544	0.419
arginine	0.895573	0.0465041	0.821202	0.0766093	0.804725	0.138011	0.882645	0.0658848	0.84252	0.0551618	0.829816	0.0283424		0.895573	0.0465041	0.805809	0.0730766	0.857775	0.102382	0.781296	0.056277	0.799884	0.0688148	0.805632	0.0538532	0.846427	0.104859	0.853452	0.0169349		arginine	-0.064	-0.073	-0.009	-0.034	-0.028		-0.087	-0.04	-0.126	-0.112	-0.119	-0.056	-0.036
isoleucine	0.49392	0.00778504	0.446205	0.0287608	0.39781	0.0510321	0.380345	0.0287439	0.33423	0.0253192	0.23064	0.0112868		0.49392	0.00778504	0.470713	0.00861259	0.46413	0.0198192	0.449151	0.0181357	0.446091	0.0105951	0.430431	0.0173612	0.432154	0.0433186	0.362155	0.0106541		isoleucine	-0.041	-0.077	-0.078	-0.101	-0.112		-0.022	-0.031	-0.049	-0.056	-0.084	-0.07	-0.114
valine	0.23348	0.00517188	0.210915	0.0122954	0.182275	0.0239944	0.164955	0.014748	0.12964	0.0145675	0.068895	0.000983616		0.23348	0.00517188	0.227726	0.00407225	0.22479	0.0135341	0.231501	0.00637667	0.234459	0.00582422	0.234566	0.00812478	0.212156	0.0273909	0.156875	0.00822213		valine	-0.019	-0.041	-0.047	-0.066	-0.07		-0.006	-0.009	-0.002	0.001	0.001	-0.024	-0.066
serine	0.317824	0.01282	0.271103	0.0273591	0.23561	0.0226433	0.200007	0.0431178	0.140338	0.0349275	0.0301765	0.0335651		0.317824	0.01282	0.293275	0.0139907	0.276315	0.0224748	0.263193	0.0146949	0.256311	0.0149142	0.255176	0.019558	0.252331	0.0403285	0.168574	0.0416757		serine	-0.04	-0.066	-0.081	-0.113	-0.123		-0.024	-0.043	-0.06	-0.072	-0.083	-0.075	-0.129
lactate	1.98761	0.048671	3.34651	0.18473	4.92751	0.914239	8.49005	0.330789	12.1411	0.237818	18.1385	0.973523		1.98761	0.048671	2.08418	0.253528	2.60007	1.11139	3.35596	0.498748	4.20845	0.451153	6.58332	1.23694	8.63359	1.86123	11.9364	0.541063		lactate	1.174	2.354	4.46	6.441	6.896		0.094	0.641	1.512	2.597	6.065	7.568	8.598
proline	0.1308	0.0101208	0.128618	0.00736742	0.163323	0.118457	0.129314	0.0241385	0.122455	0.0164865	0.202936	0.0140842		0.1308	0.0101208	0.143042	0.0186335	0.157138	0.0212475	0.154858	0.0205641	0.137268	0.0213383	0.146864	0.0105217	0.141423	0.0249727	0.129205	0.0216119		proline	-0.002	0.026	-0.001	-0.005	0.031		0.012	0.028	0.027	0.008	0.021	0.012	-0.001
glycine	0.207135	0.0128227	0.18108	0.0119543	0.158936	0.0123142	0.155423	0.0098088	0.142654	0.00820585	0.134554	0.00281412		0.186908	0.0177766	0.193667	0.00809048	0.182581	0.0487325	0.240679	0.0137867	0.257477	0.0122927	0.278756	0.0218211	0.20198	0.0289631	0.14661	0.0125222		glycine	-0.023	-0.039	-0.035	-0.041	-0.031		0.007	-0.005	0.059	0.083	0.121	0.017	-0.035
pyruvate	0.009495	0.00453796	0.102053	0.0188178	0.171408	0.0510114	0.270533	0.0181965	0.342275	0.0143392	0.40148	0.00984512		0.009495	0.00453796	0.273409	0.0567776	0.298787	0.114483	0.442395	0.0570126	0.467316	0.109101	0.413004	0.0891292	0.254126	0.118045	0.29545	0.0329882		pyruvate	0.08	0.13	0.179	0.211	0.167		0.256	0.303	0.478	0.535	0.533	0.279	0.247
5-oxo-proline	0.030555	0.00512309	0.047985	0.0101374	0.0604725	0.0184239	0.09099	0.0189891	0.102278	0.0169552	0.119805	0.00996771		0.030555	0.00512309	0.0615536	0.0183276	0.0695893	0.0132509	0.0915557	0.0235267	0.0928671	0.0261074	0.139121	0.0160752	0.165302	0.052681	0.146362	0.0144635		5-oxo-proline	0.015	0.024	0.041	0.046	0.038		0.03	0.041	0.067	0.073	0.143	0.153	0.1
alanine	0.14229	0.00489028	0.114965	0.00592156	0.092095	0.0116224	0.07682	0.00746767	0.056415	0.00340906	0.06406	0.00521183		0.14229	0.00489028	0.158503	0.00495869	0.15102	0.0300653	0.186274	0.00467238	0.199641	0.0132483	0.22833	0.0099427	0.150761	0.037839	0.10771	0.00317942		alanine	-0.024	-0.04	-0.045	-0.054	-0.033		0.016	0.009	0.049	0.067	0.114	0.01	-0.03
leucine	0.489875	0.0104296	0.430817	0.0273323	0.381351	0.0493866	0.350937	0.0279131	0.294851	0.0255386	0.190683	0.0119381		0.489875	0.0104296	0.475541	0.00746363	0.464514	0.0249042	0.465515	0.0147994	0.469319	0.0128362	0.457129	0.0170919	0.429155	0.0474274	0.340938	0.0105086		leucine	-0.051	-0.087	-0.095	-0.124	-0.128		-0.014	-0.027	-0.027	-0.024	-0.043	-0.069	-0.129
hydroxyproline	0.178995	0.0148291	0.158138	0.0180431	0.154613	0.0322858	0.176708	0.0196927	0.167393	0.0216238	0.153495	0.024527		0.178995	0.0148291	0.173102	0.00675423	0.185972	0.0186156	0.1755	0.012213	0.176876	0.0112001	0.167548	0.0102886	0.190665	0.0190773	0.171525	0.00979797		hydroxyproline	-0.018	-0.02	-0.002	-0.007	-0.011		-0.006	0.007	-0.004	-0.002	-0.015	0.013	-0.006
threonine	0.199836	0.0147458	0.173037	0.0232274	0.157646	0.0345455	0.146362	0.0248428	0.120716	0.0120813	0.0422687	0.0184165		0.199836	0.0147458	0.207201	0.0119253	0.198864	0.0213455	0.199161	0.0129642	0.20109	0.00942925	0.208526	0.0161826	0.188303	0.0251148	0.142981	0.02475		threonine	-0.023	-0.034	-0.037	-0.05	-0.067		0.007	-0.001	-0.001	0.001	0.011	-0.013	-0.049

## Sheet: T2 intracellular infect data
intracellular metabolite data were obtained by GC-MS and HPLC-MS.
metabolite data are presented as relative concentrations (Area metabolite / Area internal standard) normalized on 107 cells.
p values were calculated using the multiple unpaired t-tests with α=0.01
Fold changes are presented as the the log2 transformed ratio of (rel conc of infected / rel conc of control)
Values=0 were replaced with the halfmaximum intensity of the smallest value and indicated red
	2 hours				6 hours				12 hours				24 hours
metabolite	control	infected	P value	log2 FC	control	infected	P value	log2 FC	control	infected	P value	log2 FC	control	infected	P value	log2 FC
2-dADP	0.00271051	0.0018657	0.0626919	-0.538847	0.00433631	0.00467	0.838281	0.106955	0.00340457	0.00236824	0.0877663	-0.523657	0.00249261	0.00387964	0.368616	0.638266
2-dATP	0.0621111	0.0267444	0.0001	-1.21561	0.0601333	0.0492	0.337243	-0.289506	0.07027	0.05273	0.00993631	-0.414285	0.0267667	0.0336	0.417983	0.328022
2-dCTP	0.0305778	0.0210556	0.00523573	-0.538281	0.0329667	0.0464	0.0626153	0.493115	0.03768	0.03735	0.922061	-0.0126907	0.0199	0.0265667	0.261287	0.416851
2-dTDP	0.00677778	0.00368186	0.000379707	-0.880378	0.00787333	0.00845333	0.786306	0.102546	0.005419	0.00481168	0.475411	-0.171486	0.00360297	0.01213	0.00781199	1.75132
2-dTTP	0.147522	0.0581333	0.0001	-1.34349	0.136	0.107433	0.251585	-0.340169	0.1429	0.142	0.931093	-0.00911499	0.0599333	0.106867	0.11924	0.834387
2-oxoglutarate	0.105062	0.0625875	0.00255811	-0.747294	0.164333	0.0811667	0.00577502	-1.01766	0.1705	0.08582	0.0001	-0.990386	0.0700667	0.0902	0.00649056	0.364398
3-phosphoglycerate	0.0629375	0.131938	0.0571412	1.06787	0.15	0.0453667	0.00215476	-1.72526	0.11973	0.039	0.0001	-1.61824	0.0621	0.0400667	0.00182791	-0.63219
4-hydroxyproline	1.52075	0.459625	0.0001499	-1.72625	0.766333	0.934333	0.077769	0.285965	1.2913	2.02	0.0063102	0.645531	2.11333	3.19667	0.121162	0.597052
5-oxo-proline	5.91	2.19112	0.0001	-1.43149	4.73667	2.86	0.0248565	-0.727858	6.299	5.098	0.0768089	-0.305191	2.67667	5.67333	0.00132946	1.08376
6-P-gluconate	0.00602877	0.00428075	0.0927898	-0.494	0.00597	0.00173892	0.000214838	-1.77954	0.007379	0.00420178	0.0001	-0.812425	0.00173892	0.00449667	0.000665132	1.37067
adenine	0.15325	0.0791625	0.0001	-0.952998	0.156333	0.185667	0.232428	0.248095	0.13288	0.171	0.0599167	0.363872	0.0391	0.339667	0.00298751	3.11888
ADP	0.680444	0.491556	0.00173265	-0.469121	0.887667	1.015	0.611618	0.193389	0.7678	0.5967	0.000125087	-0.363725	0.731	1.41333	0.0656638	0.951155
ADP-glc	0.0148222	0.0174556	0.100245	0.23593	0.016	0.0475333	0.00421091	1.57087	0.02266	0.03259	0.0001	0.524281	0.0117433	0.0153333	0.488255	0.38483
alanine	0.218875	0.172937	0.234641	-0.339861	0.0633333	0.208	0.000252604	1.71555	0.10923	0.5458	0.0001	2.321	0.0995667	0.532667	0.0164178	2.4195
AMP	0.0367333	0.0331333	0.23586	-0.148807	0.0378667	0.0504333	0.488077	0.413447	0.03181	0.04182	0.0065523	0.394713	0.0366333	0.0617667	0.241115	0.753674
asparagine	0.477325	0.1128	0.0039316	-2.0812	0.168	0.368333	0.00775991	1.13255	0.2593	0.7692	0.0001	1.56874	0.514667	1.04033	0.091575	1.01533
aspartate	2.42125	0.975625	0.000176515	-1.31135	2.57	2.61	0.875218	0.0222814	1.423	3.21	0.0001	1.17364	1.18	3.51333	0.000729365	1.57405
ATP	12.22	5.59556	0.0001	-1.12689	8.83667	8.53667	0.813463	-0.0498294	12.15	11.5	0.196394	-0.0793225	6.39	9.38667	0.0809391	0.554798
beta-alanine	0.789875	0.05	0.0001	-3.98162	1.66333	0.0920333	0.0001	-4.17577	1.287	0.345	0.0001	-1.89934	1.52667	1.02833	0.0300211	-0.570085
beta-citryl-glutamate	0.654556	0.144778	0.0001	-2.17667	0.767667	0.0676	0.00478165	-3.50539	0.854	0.17998	0.0001	-2.2464	0.593667	0.118967	0.00930541	-2.31909
CDP	0.0621222	0.0673556	0.383904	0.116689	0.0570667	0.240667	0.00286086	2.07632	0.06139	0.13362	0.000126929	1.12206	0.0337333	0.137	0.00136461	2.02193
CDP-ribitol	0.00173892	0.0206556	0.0001	3.57027	0.00173892	0.0350333	0.0001	4.33246	0.00173892	0.03089	0.0001	4.15088	0.00173892	0.00982333	0.00262153	2.49802
citrate	0.916375	0.568125	0.000392699	-0.68973	1.35333	0.634	0.00101854	-1.09396	1.683	1.1343	0.000127859	-0.569233	1.24	2.15333	0.0114551	0.796229
CMP-NAc-neuraminate	0.0332222	0.0247	0.00124466	-0.427637	0.0337667	0.0456667	0.268851	0.435541	0.03866	0.06325	0.0001	0.710224	0.0142667	0.0588	0.0182113	2.04316
CoA	0.0238086	0.00571285	0.0134633	-2.0592	0.00435261	0.00630964	0.621175	0.535677	0.0420009	0.0211617	0.0978722	-0.988965	0.00173892	0.00309928	0.373901	0.833742
creatinine	0.0383625	0.00390834	0.0001	-3.29507	0.0292	0.00549333	0.00138088	-2.41022	0.05222	0.01765	0.0001	-1.56493	0.0705333	0.0215	0.00309577	-1.71397
CTP	1.64878	1.27444	0.0655918	-0.371535	1.51667	3.91	0.0045925	1.36626	1.588	4.322	0.0001	1.44449	0.771667	1.78667	0.0418373	1.21122
cys-GSH	0.0328552	0.0128563	0.227307	-1.35365	0.0153796	0.00935	0.46566	-0.71798	0.0122188	0.0502197	0.155549	2.03915	0.00549631	0.0118633	0.174715	1.10997
cysteine	0.422375	0.129238	0.0001	-1.70849	0.358	0.226	0.00377535	-0.663637	0.491	0.4855	0.945289	-0.0162517	0.320333	0.285333	0.533261	-0.166926
D-glucose	32.2875	24.1875	0.0637863	-0.416714	16.7333	14.4	0.340151	-0.216653	12.419	26.42	0.00941621	1.08908	2.57333	15.2	0.00112068	2.56236
dihydroxyacetone-P	0.0263875	0.0345487	0.40497	0.388777	0.0378333	0.0335	0.789447	-0.175496	0.03672	0.01991	0.019569	-0.883073	0.0200667	0.016	0.354404	-0.326731
FAD	0.0117011	0.0103278	0.0524493	-0.180111	0.0154667	0.0163333	0.73309	0.0786509	0.016762	0.01516	0.457998	-0.144925	0.00922333	0.0153333	0.0497132	0.733309
FGAR	0.00173892	0.00173892			0.00173892	0.00173892			0.00173892	0.00178003	0.330565	0.03371	0.00173892	0.00447261	0.373901	1.36293
fructose	2.005	0.836875	0.0001	-1.26052	0.148333	0.278333	0.184277	0.907972	0.2502	0.2583	0.799677	0.0459659	0.0612	0.113	0.00384718	0.884719
fructose-1,6-bP	0.285	0.4296	0.203607	0.592032	2.27667	1.79333	0.0228189	-0.344284	1.3398	2.348	0.00171185	0.809415	1.00833	4.15667	0.00280094	2.04346
fumarate	0.159125	0.0393	0.0001	-2.01756	0.256	0.0689333	0.0001	-1.89287	0.1657	0.10946	0.000108844	-0.59817	0.0769667	0.126	0.0001	0.711117
GDP	0.0777333	0.117511	0.00120274	0.596191	0.116067	0.262333	0.0212953	1.17644	0.11154	0.09283	0.084773	-0.264898	0.0918667	0.197667	0.0909593	1.10546
GDP-glc	0.0128533	0.0181444	0.0123657	0.497386	0.0166667	0.0604333	0.0017716	1.85838	0.0229	0.03453	0.0001	0.592503	0.0140333	0.0296333	0.00999254	1.07836
GlcNAc-P	0.00977778	0.00553778	0.0001	-0.820199	0.00873333	0.00887	0.949754	0.0224022	0.009941	0.016662	0.0181383	0.745099	0.00650297	0.0484667	0.0252015	2.89782
gluconate	0.0385875	0.0157625	0.0001	-1.29164	0.0388333	0.0189333	0.300057	-1.03637	0.02661	0.02929	0.682067	0.13844	0.00634667	0.0284667	0.0014854	2.1652
glutamate	13.58	8.12625	0.000478395	-0.740822	14.5667	26.0667	0.0111998	0.839534	10.808	23.18	0.0001	1.10078	11.24	36.7	0.00385927	1.70714
glutamine	0.3455	0.089625	0.0738009	-1.94671	0.0872567	0.799667	0.00154183	3.19606	0.14876	0.631	0.00130801	2.08465	0.123913	1.31433	0.0192705	3.40693
glycerol	0.594375	0.88825	0.260064	0.579592	0.402	0.689	0.344405	0.777308	0.3901	0.6641	0.00128994	0.767557	0.362667	0.705333	0.00702328	0.959659
glycerol-P	0.067657	0.039382	0.40432	-0.780703	0.242	0.514	0.0966105	1.08676	0.061562	0.0679856	0.863432	0.143189	0.356333	0.517667	0.301491	0.538798
glycine	1.79	0.531	0.0001	-1.75318	1.25	1.95333	0.0152924	0.644008	1.731	4.069	0.0001	1.23307	2.23	7.74	0.00979535	1.79529
GMP	0.00573111	0.00686333	0.201722	0.260094	0.00381631	0.0162567	0.0973748	2.09078	0.00647	0.010333	0.0001	0.675422	0.00368928	0.00793333	0.102689	1.10459
GSH	1.32764	0.0456395	0.000879893	-4.86244	0.342213	0.197246	0.692004	-0.794899	1.8978	1.24291	0.175461	-0.610606	0.111567	0.278567	0.393644	1.32011
GSSG	5.03667	1.00833	0.000160973	-2.3205	5.32	1.511	0.0314946	-1.81592	3.801	3.24	0.628748	-0.230385	2.55667	4.13	0.16493	0.691876
GTP	1.44778	1.53333	0.439669	0.0828258	1.35	2.95667	0.00379098	1.13101	1.728	1.894	0.143003	0.132333	0.996	1.47	0.0730074	0.561599
hexose-6-P	0.0290667	0.01153	0.0001	-1.33397	0.0281333	0.029	0.89997	0.0437741	0.01907	0.02803	0.0409784	0.555667	0.0182333	0.0726333	0.0340954	1.99406
hexose-P	0.172713	0.0284686	0.0001	-2.60093	0.225	0.0897	0.00694821	-1.32675	0.140024	0.109734	0.374749	-0.351664	0.106533	0.224333	0.0817696	1.07434
hypotaurine	0.487	0.0234112	0.0001	-4.37865	0.907667	0.0515	0.000140077	-4.13952	0.6185	0.1974	0.0001	-1.64765	0.563333	0.488	0.505573	-0.207107
hypoxanthine	0.011455	0.010685	0.720058	-0.100391	0.0438233	0.0219	0.55116	-1.00077	0.00902989	0.02157	0.000330689	1.25625	0.00815333	0.0477333	0.000847217	2.54953
IMP	0.00937778	0.0123252	0.391315	0.394293	0.00767	0.00173892	0.0082782	-2.14104	0.007657	0.00379657	0.00658173	-1.01208	0.00173892	0.00277594	0.373901	0.674785
inositol-cyclic-P	0.0251556	0.0253222	0.974783	0.00952315	0.0187333	0.0221333	0.436182	0.240614	0.04026	0.02092	0.0112802	-0.944464	0.0101667	0.0233	0.0120559	1.19648
inositol-P5	0.0256778	0.0238744	0.796583	-0.105057	0.0324667	0.0719	0.218809	1.14703	0.019098	0.0367	0.0854604	0.942359	0.0307867	0.109367	0.129912	1.8288
isocitrate	0.0091025	0.00656875	0.0388374	-0.470644	0.0299	0.0118	0.161475	-1.34136	0.01772	0.013352	0.0747853	-0.408323	0.0171	0.0334667	0.000661545	0.96873
isoleucine	1.02325	0.474125	0.0001	-1.10982	0.424	1.073	0.0150593	1.33951	0.6743	1.635	0.0001	1.27783	0.648	2.18333	0.00441445	1.75246
lactate	3.9475	2.17625	0.000301808	-0.859095	6.32667	1.73667	0.00206506	-1.86512	14.88	5.293	0.0001	-1.49122	9.33333	4.11333	0.0001	-1.18209
leucine	0.948875	0.472625	0.0001	-1.00552	0.362	0.972667	0.0170507	1.42596	0.6179	1.559	0.0001	1.33518	0.432333	1.88667	0.000891672	2.12563
L-proline	0.735875	0.4255	0.00084046	-0.790302	0.580667	1.13133	0.0390678	0.962237	1.1459	1.528	0.0001	0.415163	2.56333	2.53667	0.956602	-0.0150834
lysine	0.088875	0.157888	0.102722	0.829052	0.0383333	0.365667	0.000711169	3.25386	0.02997	0.28098	0.00321601	3.22888	0.0357533	0.385667	0.00551566	3.43121
malate	0.362125	0.0737875	0.0001	-2.29504	0.547	0.119333	0.00116848	-2.19655	0.3442	0.1862	0.0001	-0.886394	0.197667	0.216333	0.420014	0.130182
methionine	0.186525	0.0836625	0.00611587	-1.15672	0.0948667	0.189	0.0125402	0.994413	0.10104	0.3303	0.000181857	1.70885	0.0121	0.41	0.0042761	5.08254
myo-inositol	11.8725	1.1835	0.0001	-3.32649	8.45333	1.52667	0.000399628	-2.46913	10.183	3.757	0.0001	-1.43851	9.47667	13.29	0.197177	0.487889
NAc-asp	0.1057	0.00719889	0.0001	-3.87606	0.0933	0.0181	0.0101836	-2.36589	0.08302	0.0561	0.114272	-0.565458	0.0634667	0.111067	0.0669053	0.807358
NAc-asp-glu	0.159144	0.0154856	0.0001	-3.36133	0.256667	0.00619667	0.00174423	-5.37226	0.2218	0.020355	0.0001	-3.4458	0.172333	0.0214333	0.0012575	-3.00727
NAc-glutamate-5-semialdehyde	0.0390444	0.00995889	0.0001	-1.97106	0.0411667	0.00327964	0.00330234	-3.64987	0.04589	0.011345	0.0001	-2.01612	0.0294667	0.00676333	0.00435153	-2.12328
NAD	0.168889	0.0610556	0.0001	-1.46788	0.190667	0.0360667	0.0143811	-2.40232	0.259	0.15143	0.000698791	-0.774301	0.133667	0.168	0.306141	0.329818
NADP	0.0281333	0.0267444	0.776052	-0.073042	0.0424667	0.0288667	0.143517	-0.556926	0.06797	0.03919	0.0215287	-0.794413	0.0326667	0.0372	0.678754	0.187482
ornithine	0.0465736	0.0585687	0.614558	0.330617	0.0173667	0.0978667	0.00557912	2.49449	0.0504	0.15254	0.00804828	1.59769	0.0578333	0.0908	0.226335	0.650792
panthotenate	0.167111	0.0518889	0.0001	-1.68731	0.152	0.159333	0.783541	0.0679738	0.1499	0.2545	0.0001	0.763665	0.0778333	0.346	0.00240217	2.15231
pentose-P	0.0050142	0.00349841	0.127297	-0.51932	0.00560333	0.00376631	0.346397	-0.573133	0.00396168	0.00275124	0.149681	-0.52603	0.00173892	0.00534964	0.124197	1.62125
phosphocreatine	0.00993889	0.00173892	0.0001	-2.51489	0.00376631	0.00173892	0.121065	-1.11496	0.009224	0.00173892	0.0001	-2.4072	0.00452631	0.00173892	0.199118	-1.38014
phosphoenolpyruvate	0.0075994	0.00615196	0.632055	-0.304839	0.0482	0.0138333	0.102019	-1.80089	0.0251078	0.0100018	0.00602349	-1.32788	0.0221	0.0154	0.00261416	-0.521116
PRPP	0.0480444	0.0426922	0.646083	-0.170396	0.0439	0.00621667	0.00737304	-2.82001	0.07389	0.010457	0.0001	-2.82091	0.0213333	0.00792333	0.00152053	-1.42893
putrescine	0.61725	0.40425	0.00949135	-0.610607	0.913667	0.511	0.000189444	-0.838345	1.1897	0.6653	0.00489359	-0.838521	0.240667	0.594333	0.102211	1.30423
pyruvate	0.106875	0.0981625	0.625499	-0.122681	0.262	0.114933	0.0019231	-1.18877	0.3846	0.22495	0.0001	-0.773754	0.270333	0.161667	0.061903	-0.741712
sedoheptulose-1,7-bP	0.0120256	0.0148	0.217334	0.299488	0.00647	0.0092	0.119531	0.507868	0.010227	0.011171	0.463648	0.127375	0.00173892	0.00781667	0.00464795	2.16836
serine	1.451	0.611125	0.00155196	-1.24751	0.463667	1.15333	0.00185806	1.31464	0.4528	2.185	0.0001	2.27069	0.204	3.23667	0.00384853	3.98787
spermidine	0.0142195	0.0109472	0.58717	-0.377309	0.0673	0.0919	0.343641	0.449458	0.0963278	0.0368578	0.00607379	-1.38598	0.0699333	0.148533	0.0746625	1.08673
succinate	0.038225	0.0237375	0.00156928	-0.687349	0.0622333	0.0312	0.000799126	-0.996141	0.02947	0.03264	0.284558	0.147394	0.0289333	0.0596333	0.00656407	1.04339
threonate	0.0108425	0.00808125	0.0191258	-0.424047	0.0221667	0.0104733	0.369791	-1.08168	0.009042	0.0118	0.152726	0.384073	0.00554667	0.0164667	0.000854596	1.56986
threonine	0.384125	0.16745	0.000380187	-1.19785	0.164667	0.412667	0.00254276	1.32543	0.2223	0.679	0.0001	1.6109	0.216667	1.00467	0.0123431	2.21317
tryptophan	0.0112911	0.00684	0.0054661	-0.723118	0.0175233	0.0738333	0.0257704	2.075	0.0442178	0.215848	0.000597753	2.28732	0.00173892	0.0178667	0.00698378	3.36101
tyrosine	0.0874778	0.0543222	0.00467252	-0.687375	0.283333	1.09367	0.00598826	1.94861	0.322	1.4186	0.000547969	2.13934	0.450667	2.24333	0.0215718	2.31551
UDP	0.237667	0.114933	0.000166218	-1.04815	0.278667	0.159667	0.083551	-0.803476	0.2516	0.15726	0.00219543	-0.67798	0.1471	0.346667	0.028135	1.23675
UDP-glc	0.682222	0.288556	0.0001	-1.24139	0.626333	0.554	0.433595	-0.177044	0.7188	0.782	0.290513	0.121578	0.323	0.768667	0.023275	1.25082
UDP-glcNac	0.779889	0.306	0.0001	-1.34974	0.966667	0.766667	0.182775	-0.334419	1.0372	1.283	0.00065131	0.306827	0.725333	2.33667	0.0200004	1.68774
UDP-glucoronate	1.88556	0.537	0.0001	-1.812	1.48133	0.265333	0.0103461	-2.48102	1.868	0.7406	0.0001	-1.33473	0.551333	0.478333	0.577979	-0.204909
UDP-mur-NAc	0.00173892	0.0116044	0.0001	2.73841	0.00173892	0.0166667	0.0001	3.26071	0.00173892	0.013183	0.0001	2.92242	0.00173892	0.00173892
UDP-pentose	0.0142	0.00951	0.0001	-0.578374	0.0145667	0.0205667	0.057328	0.497636	0.01934	0.03012	0.0001	0.639134	0.01219	0.0446	0.0141844	1.87135
UK_18.10min _116	0.127202	0.00286919	0.00633054	-5.47033	0.096913	0.00760667	0.149688	-3.67135	0.119026	0.0158134	0.0381673	-2.91206	0.196	0.0413333	0.000311649	-2.24548
UK_19.28min_228	0.180369	0.111369	0.421709	-0.695604	0.207	0.303333	0.0215805	0.551272	0.101796	0.147896	0.411658	0.538902	0.126667	0.532667	0.0001	2.07219
UK_20.34min_269	0.1169	0.00806959	0.0001	-3.85664	0.174333	0.0157	0.00774537	-3.47301	0.14082	0.030256	0.0001	-2.21856	0.0681667	0.0326333	0.0349119	-1.06272
UK_20.41_218	0.08015	0.0116375	0.0001	-2.78392	0.0635333	0.0612667	0.896453	-0.0524098	0.11042	0.11799	0.480738	0.0956631	0.0976	0.177667	0.146661	0.864223
UK_24.83min_202	0.1239	0.00612875	0.0001	-4.33744	0.237333	0.0176	0.000707711	-3.75327	0.234	0.0473	0.0001	-2.3066	0.157	0.142	0.422716	-0.144874
UK_25.82min_275	0.0751125	0.019805	0.0001	-1.92319	0.0264	0.0597333	0.00276196	1.178	0.02432	0.06674	0.0001	1.45641	0.0169667	0.1252	0.00348945	2.88346
UK_28.36_142	0.0468625	0.0507625	0.578394	0.115329	0.0372667	0.0600667	0.193771	0.688678	0.04998	0.11722	0.00275558	1.2298	0.0519	0.107	0.037461	1.0438
UK_Aza_1	0.00173892	0.00173892			0.00173892	0.00173892			0.00173892	0.00173892			0.00173892	0.00173892
UMP	0.0300111	0.0165333	0.0001	-0.860121	0.0349	0.0196667	0.353585	-0.827472	0.03041	0.03823	0.00659183	0.330159	0.0170667	0.0175	0.905613	0.0361708
uracil	0.057225	0.0620125	0.715694	0.115913	0.106933	0.0913	0.631923	-0.22802	0.04988	0.09733	0.141532	0.964423	0.0514333	0.184667	0.0001	1.84415
urea	0.546	0.30875	0.0159417	-0.822462	0.556333	0.456	0.429946	-0.286915	0.4696	0.5113	0.561575	0.122738	0.432667	0.771	0.0354879	0.833474
UTP	5.99	1.89889	0.0001	-1.6574	4.05	2.18333	0.0170745	-0.891392	5.292	4.07	0.00112913	-0.378784	2.11667	3.26	0.0816935	0.623076
valine	0.19425	0.107863	0.0001	-0.848715	0.113333	0.291667	0.00823718	1.36375	0.1242	0.399	0.0001	1.68372	0.0903	0.58	0.0163152	2.68326

## Sheet: T3 intracellular inhibitor data
intracellular metabolite data were obtained by GC-MS and HPLC-MS.
metabolite data are presented as relative concentrations (Area metabolite / Area internal standard) normalized on 107 cells.
p values were calculated using the multiple unpaired t-tests with α=0.01
Fold changes are presented as the the log2 transformed ratio of (rel conc of infected / rel conc of control)
Values=0 were replaced with the halfmaximum intensity of the smallest value and indicated red
	control							infected
compound	without inhibitor	DON	P value DON	log2 FC	AZA	P value AZA	log2 FC	without inhibitor	DON	P value DON	log2 FC	AZA	P value AZA	log2 FC
2-dADP	0.00346986	0.00214102	0.00404773	-0.696579	0.00531763	0.0259037	0.615906	0.00306537	0.00263889	0.606828	-0.21613	0.0047942	0.0716037	0.645229
2-dATP	0.0547666	0.0312713	0.0001	-0.808457	0.0729185	0.00925843	0.412989	0.0471325	0.0374502	0.0461529	-0.331749	0.0278102	0.00148315	-0.761108
2-dCTP	0.0312232	0.00173892	0.0001	-4.16635	0.0324197	0.690765	0.0542523	0.034441	0.0299503	0.0983586	-0.201557	0.0226454	0.000513313	-0.604909
2-dTDP	0.00563443	0.00518965	0.4823	-0.118632	0.0116128	0.00112192	1.04337	0.00607469	0.00659718	0.794442	0.119039	0.00824159	0.255061	0.440112
2-dTTP	0.117938	0.0959366	0.0334265	-0.297875	0.196789	0.0001	0.738621	0.142489	0.123594	0.252916	-0.205242	0.088755	0.00526068	-0.68295
2-oxoglutarate	0.183406	0.109421	0.00620805	-0.745151	0.10285	0.0170088	-0.834499	0.0967759	0.0717732	0.270083	-0.431203	0.0479038	0.044005	-1.01451
3-phosphoglycerate	0.195303	0.169346	0.706867	-0.20574	0.0531107	0.0193911	-1.87864	0.0594793	0.0588128	0.977364	-0.0162575	0.0572916	0.934779	-0.054064
4-hydroxyproline	1.11969	3.53263	0.0001	1.65764	3.23039	0.0086659	1.52861	2.05703	2.15681	0.734421	0.0683363	2.44137	0.328374	0.247128
5-oxoproline	5.46801	8.67984	0.00672797	0.666653	6.64128	0.471917	0.280445	5.4451	5.41401	0.959699	-0.00826099	5.55639	0.888807	0.0291893
6-P-gluconate	0.00678645	0.00329834	0.0001	-1.04092	0.00500605	0.029467	-0.438984	0.00393757	0.00277028	0.0857564	-0.507274	0.0031812	0.433598	-0.307734
adenine	0.204613	0.247417	0.519777	0.274047	0.264778	0.406776	0.371885	0.298378	0.270072	0.447532	-0.143797	0.465575	0.00559034	0.641872
ADP	0.80426	0.391294	0.0001	-1.03941	0.814841	0.936208	0.0188566	0.865729	0.794424	0.68042	-0.124006	1.2426	0.0676286	0.521375
ADP-glc	0.0191957	0.0159544	0.108136	-0.266829	0.0307183	0.000286772	0.678315	0.043002	0.0455921	0.476151	0.0843801	0.0528491	0.0231344	0.297475
alanine	0.0671321	0.162034	0.0114996	1.27122	0.273953	0.0112811	2.02885	0.340027	0.33701	0.947811	-0.0128579	0.432991	0.120641	0.348688
AMP	0.0339712	0.0255143	0.0302075	-0.413006	0.0389737	0.512385	0.198189	0.0443319	0.0472478	0.7808	0.091902	0.188116	0.0001	2.08521
asparagine	0.304692	0.859901	0.0311787	1.49682	1.31409	0.00725875	2.10864	0.747731	0.79668	0.748177	0.091481	0.85194	0.559752	0.188232
aspartate	1.91306	0.396799	0.0001	-2.2694	2.57335	0.287042	0.427766	4.58436	0.692974	0.0001	-2.72585	10.7633	0.000245443	1.23133
ATP	8.52826	5.39684	0.0001	-0.660137	8.80862	0.689091	0.0466646	10.0448	8.61587	0.141232	-0.22138	7.12439	0.00968644	-0.49561
beta-alanine	2.08599	2.92694	0.172419	0.488661	1.52285	0.281859	-0.453958	0.455344	0.440654	0.880343	-0.0473106	0.399278	0.631071	-0.189563
beta-citryl-glutamat	0.725648	0.721608	0.957681	-0.00805456	0.6739	0.546298	-0.106735	0.131148	0.0929025	0.318719	-0.497406	0.103442	0.533316	-0.342374
CDP	0.0427307	0.00452121	0.0001	-3.24049	0.136665	0.0001	1.6773	0.145976	0.145228	0.983303	-0.00741156	0.112299	0.267001	-0.378386
CDP-NAc-neuraminate	0.0283308	0.00980079	0.0001	-1.5314	0.0424257	0.0001	0.582567	0.058494	0.0386991	0.00129197	-0.595989	0.0521437	0.292135	-0.165796
CDP-ribitol	0.00257651	0.00201513	0.0384484	-0.354545	0.00311832	0.174818	0.275351	0.0195319	0.010699	0.0119499	-0.868356	0.0242474	0.212224	0.311998
citrate	1.85763	1.03111	0.000518273	-0.849265	1.48751	0.271501	-0.320564	1.37983	1.00585	0.103325	-0.456075	0.948661	0.0829097	-0.540526
CoA	0.0141426	0.00460978	0.0064304	-1.61728	0.00335728	0.0115952	-2.07468	0.00641334	0.00609512	0.885048	-0.0734213	0.00455731	0.502101	-0.492893
creatinin	0.0390409	0.0497302	0.0398471	0.349136	0.0294198	0.156697	-0.408199	0.011203	0.0094106	0.337405	-0.251527	0.01194	0.77549	0.0919177
CTP	1.35972	0.108166	0.0001	-3.65199	3.31466	0.0001	1.28555	4.90072	4.1699	0.100485	-0.232981	3.21221	0.00187675	-0.609428
cys-GSH	0.0099929	0.0723549	0.0001	2.85612	0.108657	0.0001	3.44273	0.0250799	0.010723	0.0350137	-1.22582	0.0288846	0.670105	0.203769
cysteine	0.365024	0.62709	0.00929358	0.780681	0.827328	0.0157269	1.18047	0.301141	0.179553	0.0680389	-0.746029	0.73988	0.0464177	1.29685
dihydroxyacetone-P	0.0572295	0.0949524	0.194965	0.730445	0.0304532	0.0988973	-0.910165	0.0456723	0.0784241	0.121529	0.779978	0.284431	0.0001	2.63869
FAD	0.0136615	0.0198802	0.0001	0.541216	0.0188454	0.00185368	0.464097	0.0169765	0.0155511	0.393388	-0.126522	0.0203853	0.0780485	0.26399
FGAR	0.00472091	0.0668787	0.0001	3.82441	1.44827	0.0001	8.26105	0.00380967	0.00894915	0.0984044	1.23208	0.0241508	0.000309824	2.66433
Frc-1 6-bP	0.169846	0.291202	0.000671321	0.777793	0.135298	0.177376	-0.328087	0.246359	0.255468	0.828124	0.0523804	4.13461	0.0001	4.06892
fructose	1.85616	4.04306	0.0001	1.12313	2.90162	0.0774135	0.644538	3.27838	2.62247	0.081643	-0.322057	2.98639	0.531055	-0.134581
fructose	1.57612	3.34971	0.0001	1.08766	2.43049	0.096906	0.62487	2.61583	2.11509	0.0594616	-0.30655	2.37189	0.455335	-0.141232
fumarate	0.233161	0.0481028	0.000202605	-2.27713	0.120765	0.0173701	-0.949124	0.144045	0.0575837	0.00677728	-1.32279	0.115126	0.437025	-0.323306
GDP	0.111716	0.0565182	0.000140834	-0.983048	0.165051	0.0391003	0.563076	0.133523	0.140868	0.764613	0.0772556	0.307924	0.0001	1.20549
GDP-glc	0.0179327	0.0111966	0.000210181	-0.679532	0.0311614	0.0001	0.797167	0.0418912	0.0412475	0.824357	-0.0223405	0.0349694	0.0202276	-0.260554
GlcA	0.00692346	0.00339739	0.0001	-1.02707	0.00538638	0.0657714	-0.362177	0.00414569	0.00328653	0.179759	-0.335047	0.00448435	0.618237	0.113287
Glc-NAc-1-P	0.0105179	0.00173892	0.0001	-2.59658	0.00446217	0.000935984	-1.23703	0.0235925	0.00289932	0.000581615	-3.02454	0.0372188	0.1555	0.657703
gluconate	0.0524783	0.0380313	0.643672	-0.464534	0.0216744	0.291366	-1.27573	0.0522798	0.0371039	0.418136	-0.494683	0.0481071	0.876139	-0.120004
glucose	12.9663	19.8155	0.000901661	0.611863	15.7726	0.377439	0.282654	19.0394	13.5954	0.0118054	-0.485869	20.318	0.587804	0.0937704
glutamate	15.6116	2.50731	0.000110875	-2.63841	23.83	0.183539	0.610161	32.1607	10.3676	0.0001	-1.63322	36.7278	0.377439	0.191574
glutamine	0.236543	1.17735	0.274996	2.31537	1.99851	0.0209257	3.07875	1.3111	2.9116	0.00176489	1.15103	2.01773	0.10314	0.621955
glycerol	0.644837	0.60207	0.857445	-0.0990033	0.519279	0.603254	-0.312425	1.14098	1.4108	0.67796	0.30624	1.32922	0.72973	0.220306
glycerol-1-P	0.206933	0.355894	0.0001	0.782284	0.435071	0.0436997	1.07209	0.280615	0.398562	0.274182	0.506212	0.33764	0.626199	0.266894
glycine	1.49972	10.8128	0.0001	2.84998	5.46905	0.00557737	1.8666	4.39469	6.06952	0.00789535	0.465821	4.55053	0.825144	0.0502732
GMP	0.00362747	0.0024712	0.0140753	-0.553752	0.00567963	0.103327	0.646833	0.00806975	0.0105938	0.0729111	0.392624	0.110791	0.0001	3.77917
GSH	0.839669	0.270409	0.00341077	-1.63468	0.11005	0.0023409	-2.93166	0.396267	0.260315	0.267456	-0.606214	0.265065	0.485948	-0.580127
GSSG	3.53795	4.10678	0.125508	0.215094	5.0247	0.00360136	0.506124	3.5029	2.22337	0.0623222	-0.655802	3.53767	0.961519	0.0142497
GTP	1.30694	0.50814	0.0001	-1.36289	1.64613	0.00743832	0.332885	1.78828	1.62985	0.20464	-0.133833	1.7802	0.955392	-0.00653331
hexose-6-P	0.0270959	0.0268586	0.957587	-0.0126905	0.0293298	0.673351	0.114293	0.0476487	0.0349486	0.220143	-0.447202	0.169301	0.00160332	1.82908
hypotaurine	0.88935	1.38869	0.121114	0.642901	0.887283	0.994707	-0.00335697	0.265608	0.26032	0.910588	-0.0290124	0.230066	0.541745	-0.207251
hypoxanthine	0.170963	0.103348	0.484152	-0.726174	0.0399588	0.116849	-2.0971	0.120778	0.107867	0.861676	-0.163104	0.171472	0.60882	0.505615
IMP	0.00583997	0.00173892	0.0001	-1.74777	0.00189756	0.0001	-1.62182	0.00220244	0.00210683	0.795759	-0.0640288	0.0503245	0.0001	4.51409
inositol-5P	0.0632252	0.0583131	0.70297	-0.11668	0.0852733	0.128333	0.431594	0.129861	0.097178	0.191079	-0.418267	0.11162	0.608173	-0.218373
inositol-cyclic-P	0.0194701	0.127733	0.0001	2.7138	0.0461456	0.0001	1.24493	0.0304187	0.0309409	0.873272	0.0245567	0.167574	0.0001	2.46177
isocitrate	0.0450765	0.0271034	0.479436	-0.733902	0.0186064	0.203486	-1.27658	0.0457777	0.0303663	0.535021	-0.592174	0.0555106	0.785898	0.278118
isoleucine	0.481786	1.68166	0.0001	1.80342	1.85318	0.00589245	1.94354	1.66353	2.1557	0.197677	0.373909	2.30428	0.0583303	0.470068
lactate	10.6605	4.87122	0.000546906	-1.12992	3.95206	0.000432922	-1.4316	3.01125	3.58413	0.365292	0.25126	2.03482	0.12797	-0.565461
leucine	0.424456	1.30587	0.000601526	1.62132	1.45504	0.00830326	1.77737	1.51035	1.9185	0.253065	0.345096	2.11944	0.0247192	0.4888
lysine	0.0868349	0.148347	0.548501	0.772629	0.295037	0.0743175	1.76455	0.348205	0.448835	0.467502	0.366248	0.689795	0.0218275	0.986231
malate	0.501663	0.0639559	0.0001	-2.97157	0.326914	0.050565	-0.617807	0.247734	0.068113	0.0001	-1.86279	0.214155	0.474785	-0.210137
methionine	0.112048	0.362978	0.000727184	1.69577	0.343521	0.0141466	1.61628	0.338581	0.379187	0.404595	0.163408	0.430823	0.140125	0.347594
myo-inositol	10.7899	11.9789	0.38363	0.150814	9.56213	0.579383	-0.174278	4.72735	5.05749	0.591395	0.0973899	4.81729	0.916384	0.0271901
NAc-asp	0.0666777	0.0775103	0.133748	0.217184	0.0845143	0.0993772	0.341991	0.045382	0.02994	0.080921	-0.600046	0.0508226	0.592658	0.16335
NAc-asp-glu	0.175282	0.190088	0.320696	0.11699	0.177884	0.891231	0.0212589	0.0147085	0.0105431	0.299909	-0.480351	0.0112698	0.444311	-0.384188
NAc-glutamate-5-semialdehyde	0.0336431	0.0344913	0.773382	0.0359219	0.0352473	0.69874	0.0672021	0.00604632	0.00470397	0.548617	-0.362178	0.00433452	0.488757	-0.480185
NAD	0.180129	0.219322	0.0171993	0.28402	0.172365	0.644291	-0.0635636	0.086857	0.0652092	0.215321	-0.413567	0.0242755	0.00335003	-1.83914
NADP	0.0355995	0.0425038	0.182364	0.255735	0.037393	0.74767	0.0709112	0.0306855	0.0314958	0.854539	0.0376024	0.0221615	0.0408125	-0.469502
ornithine	0.0520524	0.104469	0.124289	1.00504	0.147532	0.0911757	1.50299	0.0836647	0.099814	0.6307	0.254623	0.216941	0.00322601	1.37461
panthotenate	0.112188	0.157818	0.0001	0.492343	0.168304	0.00124119	0.585151	0.303245	0.274728	0.412551	-0.14248	0.283894	0.606953	-0.0951315
pentose-5-P	0.00600403	0.0116778	0.00242534	0.959765	0.00272672	0.053976	-1.13876	0.0034605	0.00313921	0.760929	-0.140579	0.0187692	0.00444608	2.43931
phosphocreatine	0.0054336	0.00437772	0.091036	-0.311729	0.00419357	0.104706	-0.373729	0.0017389	0.00173913	0.330565	0.000190809	0.00173892	0.420421	1.65931e-05
phosphoenolpyruvate	0.082568	0.0720138	0.702054	-0.197309	0.0235206	0.028865	-1.81166	0.0298963	0.0273531	0.85231	-0.128263	0.0359007	0.7637	0.264045
proline	0.890559	1.57791	0.00655161	0.825232	2.34592	0.0182028	1.39737	1.5093	1.90342	0.212003	0.334714	1.90927	0.224666	0.339142
PRPP	0.0568404	0.99198	0.0001	4.12532	0.0448367	0.231488	-0.342237	0.00907865	0.0158993	0.383175	0.808414	0.0260515	0.0001	1.52082
putrescine	1.19762	0.592524	0.00464592	-1.01522	0.89493	0.227756	-0.420323	0.668112	0.559072	0.442158	-0.257056	0.938963	0.11504	0.490978
pyruvate	0.420066	0.124194	0.0001	-1.75802	0.128424	0.000147413	-1.7097	0.178606	0.196069	0.735705	0.134581	0.135309	0.331896	-0.400523
sedoheptulose-1,7-bP	0.00673157	0.00382742	0.00113337	-0.814571	0.00425536	0.0189629	-0.661662	0.00905024	0.00809841	0.40895	-0.160317	0.0962043	0.0001	3.41007
sedoheptulose-P	0.00217444	0.00173892	0.0524358	-0.322452	0.00179895	0.162404	-0.273489	0.00403755	0.0019234	0.016115	-1.06982	0.0366524	0.000616249	3.18236
serine	0.510395	2.7083	0.0001	2.4077	2.27794	0.00333592	2.15804	2.32856	2.78713	0.100202	0.259342	2.90115	0.181621	0.317187
spermidine	0.10655	0.0686012	0.429238	-0.635225	0.0616304	0.248558	-0.789817	0.0453439	0.0541879	0.756019	0.257062	0.0701303	0.458034	0.629129
succinate	0.0648177	0.0416344	0.184644	-0.638612	0.0416527	0.211147	-0.637978	0.0632487	0.0357095	0.136682	-0.824728	0.0447752	0.446091	-0.498336
threitol	0.189687	0.465999	0.0001	1.29671	0.175357	0.696393	-0.113326	0.216443	0.246047	0.197876	0.184947	0.332677	0.00528725	0.620135
threonate	0.0381564	0.0354137	0.909315	-0.107617	0.0130705	0.218679	-1.54561	0.0518113	0.0349352	0.59421	-0.568585	0.0701965	0.676594	0.438132
threonine	0.206888	0.880324	0.0001	2.08918	0.896308	0.00292687	2.11514	0.748509	0.920359	0.0626315	0.298177	0.890309	0.251313	0.250286
tryptophan	0.0971821	0.0962202	0.989434	-0.0143508	0.0832393	0.828814	-0.223426	0.145511	0.159727	0.806234	0.13448	0.219645	0.277074	0.594045
tyrosine	0.536642	1.0355	0.439312	0.948296	1.82915	0.0521679	1.76914	1.80668	2.40897	0.203202	0.415075	2.8471	0.0391592	0.656152
UDP	0.228966	0.711296	0.0001	1.63532	0.460761	0.00213431	1.00889	0.133208	0.219266	0.330614	0.719001	0.182303	0.351999	0.452658
UDP-Glc	0.553239	1.87496	0.0001	1.76089	1.11649	0.0001	1.013	0.764292	1.10535	0.0390586	0.532307	0.590671	0.119156	-0.371769
UDP-GlcNac	0.941287	0.0216451	0.0001	-5.44252	1.28556	0.00506629	0.44969	1.47129	0.224604	0.0001	-2.71163	1.47759	0.978302	0.00616437
UDP-glucoronate	1.22585	3.6036	0.0001	1.55566	1.16713	0.627101	-0.0708172	0.385178	0.549511	0.301882	0.512623	0.211779	0.0932249	-0.862966
UDP-Mur-NAc	0.00173892	0.00173892		0	0.00173892		0	0.00830378	0.00259793	0.00427381	-1.67641	0.0107757	0.262744	0.375941
UDP-pentose	0.0154007	0.0316039	0.0001	1.03711	0.0245298	0.0001	0.67154	0.0331422	0.0549937	0.00240576	0.730597	0.0287325	0.312405	-0.205986
UK_18.10min _116	0.160201	0.212047	0.279728	0.404501	0.135811	0.57694	-0.238283	0.0122286	0.0193014	0.537768	0.658446	0.0110149	0.882529	-0.150803
UK_19.28min_228	0.218497	0.247432	0.464827	0.179419	0.210014	0.871802	-0.057128	0.405969	0.435926	0.79074	0.102714	0.474209	0.526679	0.224153
UK_20.34min_269	0.168572	0.159263	0.647754	-0.0819538	0.109912	0.0672784	-0.617016	0.0296614	0.0205332	0.509855	-0.530628	0.0168755	0.427928	-0.813656
UK_20.41_218	0.0991033	0.536355	0.000126274	2.43618	0.287675	0.0142242	1.53743	0.0959731	0.110414	0.715281	0.202221	0.0832447	0.736329	-0.205272
UK_24.83min_202	0.203257	0.154282	0.120138	-0.397735	0.14181	0.161715	-0.519346	0.0598264	0.035313	0.0600711	-0.760583	0.0440346	0.272715	-0.442145
UK_25.82min_275	0.0247228	0.111099	0.0102733	2.16793	0.13295	0.00337056	2.42697	0.114582	0.203429	0.00158587	0.828145	0.127406	0.670769	0.153053
UK_28.36_142	0.0490156	0.0473992	0.950872	-0.0483783	0.0744975	0.380021	0.603951	0.0635834	0.0791248	0.326796	0.31548	0.1311	0.00229097	1.04395
UK_Aza_1	0.00635435	0.0378748	0.0001	2.57542	3.63512	0.0001	9.16004	0.00325714	0.00753708	0.210249	1.2104	0.0175421	0.00414894	2.42914
UMP	0.0147184	0.0614693	0.0001	2.06225	0.0229796	0.00546711	0.642733	0.0159341	0.0260904	0.0131226	0.711402	0.0387585	0.0001	1.2824
uracil	0.109066	0.125036	0.704674	0.197142	0.0762351	0.187693	-0.516674	0.18717	0.165269	0.727978	-0.179533	0.21803	0.713674	0.220177
urea	0.583949	0.535328	0.586518	-0.125419	0.499508	0.487172	-0.225335	0.506203	0.509918	0.97278	0.0105492	0.563768	0.653775	0.155386
UTP	3.77067	9.90099	0.0001	1.39275	6.05784	0.0001	0.683983	3.02438	3.86888	0.150486	0.355277	2.3211	0.162939	-0.381831
valine	0.136037	0.492658	0.000746604	1.85659	0.486312	0.00807974	1.83788	0.488443	0.608739	0.164865	0.317634	0.645748	0.151616	0.402781
XMP	0.00173892	0.0280199	0.0001	4.01019	0.0017389		-1.65931e-05	0.0017389	0.00626077	0.0162053	1.84817	0.00173892		1.65931e-05

## Sheet: T4 labelling assay
intracellular metabolite data were obtained by HPLC-MS.
metabolite data are presented as percentage values with the sum of the analyzed isotopes of a compound beeing 100%.
13C-glucose -assay						15N-glutamine -assay
compund	analyzed mass	isotope	% of total			compund	analyzed mass	isotope	% of total
			control	infected					control	infected
ADP-Glc	588.07	(M-H)	4.52761	14.5552		ADP	426.023	(M-H)	36.8498	98.6668
ADP*-Glc*	599.106	(M-H)+11	74.2646	7.36494		ADP*	428.017	(M-H)+2	63.1502	1.3332
ADP-Glc*	594.09	(M-H)+6	21.2078	78.0799		ATP	505.998	(M-H)	37.2236	98.835
ATP	505.998	(M-H)	19.8054	84.259		ATP*	507.982	(M-H)+2	62.7764	1.16497
ATP*	511.006	(M-H)+5	80.1946	15.741		CDP	402.012	(M-H)	17.9346	96.5853
CTP	481.978	(M-H)	33.1255	99.1493		CDP*	404.006	(M-H)+2	82.0654	3.41469
CTP*	486.994	(M-H)+5	66.8745	0.850718		CTP	481.978	(M-H)	4.93859	93.6459
Frc-1 6-bP	338.99	(M-H)	16.2055	11.9371		CTP*	483.972	(M-H)+2	95.0614	6.35413
Frc-1 6-bP*	345	(M-H)+6	83.7945	88.0629		GDP	442.018	(M-H)	21.525	95.6204
GDP-Glc	615.104	(M-H)	1.61962	1.09597		GDP*	445.009	(M-H)+3	78.475	4.37957
GDP*-Glc*	604.068	(M-H)+11	83.6191	44.7193		GlcNac-P	300.048	(M-H)	74.0894	63.5429
GDP-Glc*	610.088	(M-H)+6	14.7613	54.1847		GlcN*Ac-P	301.045	(M-H)+1	25.9106	36.4571
GlcNac-P	306.068	(M-H)	0.550221	1.60326		GTP	521.979	(M-H)	19.5332	98.9971
Glc*Nac-P	300.048	(M-H)+6	99.4498	98.3967		GTP*	524.974	(M-H)+3	80.4668	1.00293
GTP	521.984	(M-H)	17.3728	89.9921		UDP	402.994	(M-H)	16.3762	92.8127
GTP*	526.996	(M-H)+5	82.6272	10.0079		UDP*	403.997	(M-H)+1	83.6238	7.18731
PRPP	388.945	(M-H)	3.49044	28.6847		UDP-Glc	565.067	(M-H)	17.2277	96.5043
PRPP*	393.961	(M-H)+6	96.5096	71.3153		UDP*-Glc	566.064	(M-H)+1	82.7723	3.49569
UDP-Glc	565.067	(M-H)	0.646057	3.8082		UDP-glucoronic acid	579.027	(M-H)	29.6805	92.542
UDP*-Glc*	576.103	(M-H)+11	84.0942	5.43597		UDP*-glucoronic acid	580.024	(M-H)+1	70.3195	7.45797
UDP-Glc*	571.087	(M-H)+6	15.2597	90.7558		UDP-GlcNac	606.073	(M-H)	3.71493	24.2224
UDP-GlcNac	606.073	(M-H)	7.42441	27.7117		UDP*-GlcNac	607.07	(M-H)+1	66.6166	12.6651
UDP*-Glc*Nac	617.109	(M-H)+11	70.8244	3.38692		UDP*-GlcN*Ac	608.067	(M-H)+2	29.6685	63.1125
UDP-Glc*Nac	612.093	(M-H)+6	21.7512	68.9014		UDP-pentose	535.037	(M-H)	44.4783	82.2307
UDP-glucoronic acid	579.027	(M-H)	11.1109	16.9089		UDP*-pentose	536.034	(M-H)+1	55.5217	17.7693
UDP*-glucoronic acid*	590.069	(M-H)+11	65.6616	6.64981		UTP	482.963	(M-H)	14.7582	94.4268
UDP-glucoronic acid*	585.047	(M-H)+6	23.2276	76.4413		UTP*	483.96	(M-H)+1	85.2418	5.57321
UDP-pentose	535.037	(M-H)	22.369	37.7187
UDP*-pentose*	545.07	(M-H)+10	49.0128	4.71826
UDP-pentose*	540.053	(M-H)+5	28.6183	57.563
UTP	482.963	(M-H)	13.6869	92.3864
UTP*	487.979	(M-H)+6	86.3131	7.61357

## Sheet: T5 identified metabolites
For these compounds no reference substance was available for retention time comparison.
A deviation in the accurate mass of <5ppm was set as a threshold for identification
		HMDB		biological sample			deviation
metabolite	analytical device	Monoisotopic mass	M-H	m-H sample	deviation	R.T.	ppm
inositol cyclic phosphate	LC-MS	242.019	241.011	241.012	0.00074616	14.5	3.09596
inositol-P3	LC-MS	419.962	418.954	418.954	2.0654e-05	21	0.0492989
inositol-P5	LC-MS	579.895	578.887	578.887	0.000159834	30	0.276106
CMP-N-neuraminate	LC-MS	614.147	613.139	613.139	-0.000167476	13.5	-0.273145
beta-citryl-glutamate	LC-MS	321.07	320.062	320.062	0.000704295	19	2.2005
cys-GSH	LC-MS	426.088	425.08	425.08	-0.00010508	8.5	-0.247201
FGAR	LC-MS	314.052	313.044	313.044	0.0002834	9	0.905305
GlcNac-1P	LC-MS	301.056	300.048	300.047	-0.000867627	14.5	-2.89162
NAc-glutamate 5-semialdehyde	LC-MS	173.069	172.061	172.061	-7.845e-06	18.5	-0.0455943
sedoheptulose 1,7-bisphosphate	LC-MS	370.007	368.999	368.999	0.000586378	14.5	1.58911
UDP-pentose	LC-MS	536.044	535.036	535.037	0.00064431	15	1.20424
UDP-glucoronic acid	LC-MS	580.034	579.026	579.027	-0.000715066	19	-1.23495
sedoheptulose-7-P	LC-MS	290.04	289.032	289.032	-7.3212e-05	9	-0.2533
GDP-fucose	LC-MS	589.082	588.074	588.076	-0.000299592	15	-0.509444
